# Supplementary material for: Probabilistic Human Health Risk Assessment of Inorganic Arsenic Exposure Following the 2020 Taal Volcano Eruption, Batangas, Philippines
Source: Toxics. 2025 Dec 22;14(1):13. doi: 10.3390/toxics14010013 (PMC12845767; doi:10.3390/toxics14010013)
Supplement: Supplementary file 1 [file toxics-14-00013-s001.zip]

Archive with 1 entries (1 files):
- toxics-4030816-supplementary.pdf
